# Supplementary material for: Identifying app components that promote physical activity: a group concept mapping study
Source: PeerJ. 2024 Mar 29;12:e17100. doi: 10.7717/peerj.17100 (PMC10984184; doi:10.7717/peerj.17100)
Supplement: Supplemental Information 4 [file peerj-12-17100-s004.csv]

ClusterNumber	Cluster	StatementNumber	Statement	StatementEnglish	all_importance_mean	all_importance_sd	active_importance_mean	active_importance_sd	inactive_importance_mean	inactive_importance_sd	age1_importance_mean	age1_importance_sd	age2_importance_mean	age2_importance_sd	age3_importance_mean	age3_importance_sd	highered_importance_mean	highered_importance_sd	nohighered_importance_mean	nohighered_importance_sd	male_importance_mean	male_importance_sd	female_importance_mean	female_importance_sd
1	Ease-of-use and self-monitoring	1	teksten en figuren die gemakkelijk te begrijpen zijn	Texts and figures that are easily understood	4,108695652	0,766761179	4,181818182	0,588489886	4,041666667	0,907896119	4	0,632455532	4,066666667	0,883715102	4,266666667	0,798808637	4,133333333	0,776079152	4,0625	0,771902412	4,045454545	0,785419071	4,173913043	0,777652289
1	Ease-of-use and self-monitoring	2	de app gemakkelijk kunnen gebruiken	Being able to use the app easily	4,760869565	0,524289259	4,818181818	0,501081082	4,708333333	0,550032937	4,875	0,341565026	4,733333333	0,59361684	4,666666667	0,6172134	4,7	0,595963433	4,875	0,341565026	4,727272727	0,550481883	4,782608696	0,51843486
3	Personalized recommendations and examples	3	ondersteuning om meer te bewegen zonder veel bijkomend materiaal	Support to move more without a lot of additional material.	4	0,76011695	3,863636364	0,774317183	4,125	0,74088666	4,3125	0,793200269	4	0,534522484	3,666666667	0,816496581	4,066666667	0,784915253	3,875	0,718795288	4	0,755928946	4	0,797724035
6	Motivational Aspects	4	ondersteuning om meer te bewegen zonder er thuis veel ruimte voor nodig te hebben	Support to move more without needing a lot of space at home.	3,913043478	0,811749468	3,590909091	0,959121171	4,208333333	0,508977378	4,25	0,774596669	3,8	0,774596669	3,666666667	0,816496581	4,033333333	0,718395402	3,6875	0,946484724	3,909090909	0,750180353	3,913043478	0,900153698
2	Technical Aspects & Advertisement	5	geen kosten	No costs	4,173913043	1,10160182	3,954545455	1,252702706	4,375	0,923721208	4,125	1,454876856	4,066666667	0,883715102	4,333333333	0,899735411	4,2	1,126483696	4,125	1,087811258	4,090909091	1,064987856	4,260869565	1,176179922
2	Technical Aspects & Advertisement	6	Een abonnement dat goedkoop en makkelijk opzegbaar is	A subscription that is cheap and easy to cancel	4,260869565	0,828245337	4	0,9258201	4,5	0,659380473	4,125	0,957427108	4,333333333	0,6172134	4,333333333	0,899735411	4,3	0,794376789	4,1875	0,910585892	4,090909091	0,971454036	4,391304348	0,656376447
2	Technical Aspects & Advertisement	7	een gratis proefperiode	A free trial period	4,260869565	0,953001868	4,272727273	1,120451362	4,25	0,793999233	4,1875	1,046820583	4,2	0,941123948	4,4	0,91025899	4,433333333	0,773854363	3,9375	1,181453907	4,045454545	1,214094714	4,434782609	0,589767825
2	Technical Aspects & Advertisement	8	geen reclame	No advertising	4,043478261	0,96509117	3,954545455	1,0900971	4,125	0,850191794	3,75	1,183215957	4,466666667	0,743223353	3,933333333	0,798808637	3,933333333	0,980265036	4,25	0,930949336	4,090909091	0,921132373	3,956521739	1,021507837
2	Technical Aspects & Advertisement	9	enkel reclame die voor mij relevant is	Only advertising that is relevant to me	2,282608696	1,108814051	2,181818182	1,139605765	2,375	1,095941128	2,25	1,290994449	2,2	1,146423008	2,4	0,91025899	2,333333333	1,028334218	2,1875	1,276388133	2,272727273	1,162174406	2,217391304	1,04257207
2	Technical Aspects & Advertisement	10	enkel reclame die me niet stoort in het gebruik van de app (bv geen wachttijden door reclame)	Only ads that don't bother me using the app (e.g. no waiting times for ads)	4,195652174	1,107942341	4,181818182	1,180652105	4,208333333	1,062366786	4,3125	1,01447852	4,266666667	1,162919151	4	1,195228609	4,233333333	1,040004421	4,125	1,258305739	4,227272727	1,109775532	4,130434783	1,140348744
3	Personalized recommendations and examples	11	voorbeelden in de app waarin ik me kan herkennen in plaats van uitsluitend zeer sportieve voorbeelden	Examples in the app that I can identify with instead of only very sporty examples.	3,673913043	1,15574599	3,454545455	1,14339814	3,875	1,153915828	4	1,095445115	3,466666667	1,407463101	3,533333333	0,915475416	3,566666667	1,278019301	3,875	0,885061203	3,409090909	1,296849329	3,913043478	0,996039588
5	Personalized support and information	12	informatie rond het sportaanbod in mijn omgeving	information about the sports on offer in my area	2,956521739	1,094562759	3,045454545	1,0900971	2,875	1,115600832	2,9375	1,123610253	3,066666667	1,162919151	2,866666667	1,060098827	2,8	1,06350105	3,25	1,125462868	2,909090909	1,269011273	3	0,953462589
5	Personalized support and information	13	informatie over het sportaanbod online (bv. video's of websites)	Information about the sports on offer online (e.g. videos or websites)	2,956521739	1,074068521	2,863636364	1,166821264	3,041666667	0,999093792	3,1875	1,108677891	2,866666667	1,060098827	2,8	1,082325539	2,966666667	1,159171325	2,9375	0,928708781	2,818181818	1,006472559	3,130434783	1,140348744
4	Health & Safety Information	14	informatie over welke invloed mijn beweging op mijn gezondheid heeft	Information about how my movement affects my health	3,717391304	0,958309704	4	0,872871561	3,458333333	0,9770927	3,6875	0,87321246	3,533333333	0,990430402	3,933333333	1,032795559	3,8	0,886683087	3,5625	1,093541647	3,454545455	1,05682691	3,956521739	0,824525256
4	Health & Safety Information	15	gezondheidsinformatie op maat	Personalised health information	3,869565217	0,777708762	4,045454545	0,785419071	3,708333333	0,750603622	4,0625	0,680073525	3,933333333	0,883715102	3,6	0,736788398	3,833333333	0,746639983	3,9375	0,853912564	3,681818182	0,838727133	4,043478261	0,705707953
4	Health & Safety Information	16	informatie over hoe ik oefeningen op een veilige manier kan uitvoeren	Information on how to do my exercises safely	4	0,869226987	4,090909091	0,811177328	3,916666667	0,928611243	3,9375	0,928708781	3,866666667	1,060098827	4,2	0,560611911	3,966666667	0,850287308	4,0625	0,928708781	3,818181818	0,957992128	4,130434783	0,757048565
4	Health & Safety Information	17	video's die tonen hoe ik oefeningen moet uitvoeren	videos showing me how to do the exercises	4,195652174	0,778019286	4,136363636	0,833549755	4,25	0,737209781	4,4375	0,727438428	3,8	0,774596669	4,333333333	0,723746864	4,2	0,886683087	4,1875	0,543905629	3,954545455	0,722249972	4,434782609	0,787752093
5	Personalized support and information	18	dat er aandacht is voor mensen die het overdoen / te veel sporten	that there is attention for people who overdo it / overdo sport	3,130434783	1,147145165	3,227272727	1,066003582	3,041666667	1,232853412	3,375	1,258305739	2,933333333	1,222799287	3,066666667	0,961150105	3,133333333	1,105888107	3,125	1,258305739	2,863636364	1,166821264	3,391304348	1,117591991
4	Health & Safety Information	19	geen/weinig informatie over de gekende voordelen van beweging	no/little information on the known benefits of exercise	2,304347826	0,83982975	1,954545455	0,652998412	2,625	0,875388113	2,125	0,718795288	2,333333333	0,899735411	2,466666667	0,915475416	2,433333333	0,858359837	2,0625	0,771902412	2,181818182	0,852802865	2,391304348	0,838783233
4	Health & Safety Information	20	aspect gezonde voeding	Healthy Eating Aspect.	3,52173913	1,14966914	3,909090909	1,064987856	3,166666667	1,129319405	3,75	1	3,333333333	1,447493729	3,466666667	0,990430402	3,566666667	1,006301982	3,4375	1,412739655	3,318181818	1,323284645	3,739130435	0,963770592
4	Health & Safety Information	21	aspect mentale gezondheid	mental health aspect	3,630434783	0,974307632	3,727272727	0,88273483	3,541666667	1,062366786	3,8125	0,83416625	3,466666667	1,187233679	3,6	0,91025899	3,433333333	1,040004421	4	0,730296743	3,318181818	1,086118631	3,913043478	0,792753744
1	Ease-of-use and self-monitoring	22	automatisch zien hoeveel ik op een dag bewogen heb (zonder dat ik het moet ingeven)	Automatically see how much I've moved in a day (without having to enter it).	4,195652174	0,806075961	4,227272727	0,812510406	4,166666667	0,816496581	3,8125	0,910585892	4,4	0,736788398	4,4	0,632455532	4,2	0,886683087	4,1875	0,655108134	4,272727273	0,88273483	4,086956522	0,73317761
7	Goal setting, goal review and rewards	23	noteren op welke manier en hoe lang ik bewogen heb	Noting how and for how long I moved.	4,195652174	0,718627247	4,318181818	0,646334989	4,083333333	0,775531608	4,1875	0,75	4,2	0,774596669	4,2	0,676123404	4,233333333	0,727932042	4,125	0,718795288	4,181818182	0,732664	4,173913043	0,716822148
1	Ease-of-use and self-monitoring	24	aan het einde van de dag zien hoeveel ik bewogen heb	See how much I've moved at the end of the day.	4,391304348	0,714244305	4,772727273	0,428932027	4,041666667	0,750603622	4,375	0,806225775	4,266666667	0,798808637	4,533333333	0,516397779	4,466666667	0,681445387	4,25	0,774596669	4,409090909	0,734139659	4,347826087	0,714059817
6	Motivational Aspects	25	aan het einde van de week zien hoeveel ik bewogen heb	Seeing how much I've moved at the end of the week.	4,47826087	0,623222109	4,727272727	0,455842306	4,25	0,675663925	4,5	0,730296743	4,533333333	0,639940473	4,4	0,507092553	4,6	0,563241848	4,25	0,683130051	4,454545455	0,5958006	4,47826087	0,665347839
1	Ease-of-use and self-monitoring	26	elke soort beweging bijhouden, niet enkel sport.	Keep track of every kind of movement, not just sports.	3,934782609	0,97529879	3,863636364	1,082125534	4	0,884651737	3,75	1,183215957	4,266666667	0,883715102	3,8	0,774596669	4,2	0,761124395	3,4375	1,152894907	3,681818182	1,086118631	4,130434783	0,814881354
7	Goal setting, goal review and rewards	27	mijn prestaties op vlak van beweging kunnen vergelijken met oudere data van mezelf	Being able to compare my exercise performance with older data about myself.	4,391304348	0,613849814	4,545454545	0,5958006	4,25	0,607918759	4,3125	0,602079729	4,6	0,632455532	4,266666667	0,59361684	4,466666667	0,571346464	4,25	0,683130051	4,454545455	0,5958006	4,304347826	0,634950435
7	Goal setting, goal review and rewards	28	zelf doelen opstellen op korte termijn (dag)	Set up short-term goals (day) for myself.	3,413043478	1,203256451	3,681818182	1,210523839	3,166666667	1,16718415	3,875	1,087811258	3,266666667	1,334523279	3,066666667	1,099783528	3,466666667	1,166584562	3,3125	1,302241657	3,136363636	1,320009183	3,739130435	1,009833078
7	Goal setting, goal review and rewards	29	zelf doelen opstellen op lange termijn (maanden)	Set up long-term goals (months) for myself	3,913043478	0,984910305	3,909090909	0,921132373	3,916666667	1,059805834	4,25	0,774596669	4,066666667	0,883715102	3,4	1,121223821	4,033333333	0,999425122	3,6875	0,946484724	3,909090909	1,019294383	4	0,904534034
7	Goal setting, goal review and rewards	30	zelf doelen opstellen op medium termijn (week)	Medium-term goal setting (week)	3,52173913	0,936640105	3,5	1,057850471	3,541666667	0,832970936	3,625	0,806225775	3,466666667	1,125462868	3,466666667	0,915475416	3,566666667	0,897634183	3,4375	1,030776406	3,454545455	1,05682691	3,652173913	0,775106776
6	Motivational Aspects	31	door de app voorziene challenges	Challenges provided by the app.	3,52173913	1,110337895	3,545454545	1,010764573	3,5	1,215837518	3,5	1,316561177	3,533333333	0,990430402	3,533333333	1,060098827	3,633333333	1,159171325	3,3125	1,01447852	3,5	1,18522652	3,52173913	1,081647112
1	Ease-of-use and self-monitoring	32	korte momenten van beweging zelf inplannen	Schedule short moments of movement yourself.	3,413043478	0,932763801	3,454545455	0,962500351	3,375	0,923721208	3,25	1,125462868	3,466666667	0,639940473	3,533333333	0,990430402	3,266666667	1,048260738	3,6875	0,602079729	3,318181818	0,838727133	3,52173913	1,038773981
5	Personalized support and information	33	suggesties voor beweging die ik tussendoor kan doen, bijvoorbeeld in de pauze of als ik ergens moet wachten.	suggestions for exercise that I can do 'in between', e.g. in the break or if I have to wait somewhere.	3,260869565	1,1042299	3,181818182	1,296014537	3,333333333	0,916831342	3,1875	1,276388133	3,266666667	1,032795559	3,333333333	1,046536237	3,3	1,087547066	3,1875	1,167261753	3,363636364	1,09307145	3,130434783	1,140348744
1	Ease-of-use and self-monitoring	34	bewegingsmomenten zelf inplannen in een agenda of overzicht	Schedule movement moments myself in a diary or overview.	3,434782609	1,088366236	3,090909091	1,269011273	3,75	0,793999233	3,6875	1,400892573	3,333333333	0,975900073	3,266666667	0,798808637	3,4	1,132589343	3,5	1,032795559	3,181818182	1,180652105	3,695652174	0,973969507
3	Personalized recommendations and examples	35	ondersteuning bij het opstellen van een planning die voor me haalbaar is	Support in setting up a planning that is feasible for me	3,804347826	1,024577207	3,727272727	0,935125058	3,875	1,115600832	4	0,730296743	3,666666667	1,2344268	3,733333333	1,099783528	3,933333333	0,907187139	3,5625	1,209338662	3,727272727	1,2024506	3,869565217	0,868873242
3	Personalized recommendations and examples	36	voorstellen voor activiteiten die ik kan inplannen	Suggestions for activities that I can plan.	3,543478261	0,861691405	3,409090909	0,908116361	3,666666667	0,816496581	3,4375	1,093541647	3,733333333	0,59361684	3,466666667	0,833809388	3,5	0,937715492	3,625	0,718795288	3,590909091	0,854070974	3,47826087	0,897955517
5	Personalized support and information	37	ondersteuning bij de omgang met hindernissen en barri�res	support in dealing with obstacles and barriers	3,195652174	0,980239545	3,090909091	1,064987856	3,291666667	0,907896119	3,4375	0,892094913	3,133333333	0,833809388	3	1,195228609	3,233333333	0,897634183	3,125	1,147460965	3,181818182	1,097024705	3,217391304	0,902346524
5	Personalized support and information	38	alternatieven voor bepaalde activiteiten	alternatives to certain activities	3,652173913	0,924178706	3,590909091	0,854070974	3,708333333	0,999093792	4	0,816496581	3,4	0,985610761	3,533333333	0,915475416	3,8	0,886683087	3,375	0,957427108	3,363636364	0,902137913	3,913043478	0,900153698
5	Personalized support and information	39	voorstellen voor activiteiten die op maat gemaakt zijn	Proposals for activities that are tailor-made	3,565217391	0,834057656	3,454545455	1,05682691	3,666666667	0,564659703	3,8125	0,75	3,533333333	0,990430402	3,333333333	0,723746864	3,633333333	0,808716878	3,4375	0,892094913	3,454545455	1,010764573	3,652173913	0,647280721
3	Personalized recommendations and examples	40	voorstellen voor activiteiten die rekening houden met waar ik ben	Suggestions for activities that take into account where I am.	3,304347826	1,008179111	3,227272727	1,192509087	3,375	0,824225592	3,3125	0,946484724	3,066666667	0,961150105	3,533333333	1,125462868	3,433333333	0,897634183	3,0625	1,181453907	3,227272727	1,020355595	3,434782609	0,992063367
3	Personalized recommendations and examples	41	voorstellen voor activiteiten die rekening houden met het weer	Suggestions for activities that take account of the weather	3,195652174	1,046041538	3,136363636	1,166821264	3,25	0,944089163	2,9375	1,289379696	3,533333333	0,639940473	3,133333333	1,060098827	3,133333333	1,105888107	3,3125	0,946484724	3,227272727	1,109775532	3,173913043	1,029217439
5	Personalized support and information	42	Voorstellen voor nieuwe activiteiten	Proposals for new activities	3,608695652	0,855784523	3,590909091	0,796366206	3,625	0,923721208	3,6875	0,946484724	3,6	0,736788398	3,533333333	0,915475416	3,533333333	0,973204211	3,75	0,577350269	3,681818182	0,716231117	3,565217391	0,992063367
3	Personalized recommendations and examples	43	Voorstellen voor activiteiten die aanpasbaar zijn op vlak van niveau	Suggestions for activities that are adaptable in terms of level	3,804347826	0,884924735	3,590909091	0,908116361	4	0,834057656	3,8125	0,910585892	3,933333333	0,961150105	3,666666667	0,816496581	3,866666667	0,937102406	3,6875	0,793200269	3,681818182	0,945483683	3,913043478	0,848155404
5	Personalized support and information	44	voorstellen voor activiteiten die rekening houden met pijn of kwalen	Proposals for activities that take account of pain or ailments	4,02173913	0,954268316	4,136363636	0,940893929	3,916666667	0,974307632	4,1875	0,981070844	3,933333333	0,883715102	3,933333333	1,032795559	4,1	0,922889017	3,875	1,024695077	4,045454545	0,843872746	4	1,087114613
5	Personalized support and information	45	voorstellen voor activiteiten buiten sport (dagdagelijkse activiteiten)	proposals for activities outside sport (daily activities)	3,304347826	1,072267902	3,090909091	1,150945405	3,5	0,978019294	3,25	1,183215957	3,133333333	0,990430402	3,533333333	1,060098827	3,4	1,101722789	3,125	1,024695077	3,181818182	1,052722712	3,391304348	1,117591991
5	Personalized support and information	46	ondersteuning om zittende activiteiten (bv. op het werk) te vervangen of te onderbreken	support to replace or interrupt seated activities (e.g. at work)	3,260869565	1,042108602	3,090909091	1,23091491	3,416666667	0,829702234	3,1875	1,223042654	3,2	0,861891607	3,4	1,055597326	3,3	1,087547066	3,1875	0,981070844	3,363636364	0,953462589	3,173913043	1,154129893
7	Goal setting, goal review and rewards	47	Meldingen die me herinneren om meer te bewegen en minder te zitten	Notifications reminding me to move more and sit less.	3,260869565	1,1042299	3,318181818	1,210523839	3,208333333	1,020620726	3,1875	1,223042654	2,933333333	1,222799287	3,666666667	0,723746864	3,266666667	1,048260738	3,25	1,238278375	2,909090909	1,305996825	3,565217391	0,787752093
1	Ease-of-use and self-monitoring	48	Meldingen die me herinneren aan mijn geplande activiteiten aan het begin van de dag	Notifications that remind me of my planned activities at the beginning of the day	3,434782609	1,046734051	3,590909091	1,098010795	3,291666667	0,999093792	3,375	1,147460965	3,6	0,985610761	3,333333333	1,046536237	3,333333333	1,028334218	3,625	1,087811258	3,318181818	1,170525468	3,52173913	0,947223945
7	Goal setting, goal review and rewards	49	Meldingen die me herinneren aan mijn geplande activiteiten net voor begin van de activiteit	Notifications that remind me of my planned activities just before starting the activity	3,217391304	1,030922855	3,090909091	0,971454036	3,333333333	1,090140265	3,0625	1,123610253	3,466666667	0,990430402	3,133333333	0,990430402	3,333333333	0,994236263	3	1,095445115	3,136363636	1,245772071	3,260869565	0,810016347
1	Ease-of-use and self-monitoring	50	zelf meldingen instellen die me herinneren om te bewegen	Set my own notifications that remind me to move.	3,304347826	1,029985226	3,136363636	1,037187339	3,458333333	1,020620726	3,4375	1,030776406	3,066666667	1,162919151	3,4	0,91025899	3,233333333	0,971430986	3,4375	1,152894907	2,954545455	1,132938561	3,652173913	0,831684799
2	Technical Aspects & Advertisement	51	instellen wanneer ik wel of niet meldingen wil ontvangen	Set when I want to receive notifications or not.	4,217391304	0,86700105	4,272727273	0,827032456	4,166666667	0,916831342	4,375	0,619139187	4	1,253566341	4,266666667	0,59361684	4,2	0,761124395	4,25	1,064581295	4,136363636	1,082125534	4,304347826	0,634950435
2	Technical Aspects & Advertisement	52	instellen welk soort meldingen ik wel of niet wil ontvangen	Set what type of notifications I want to receive or not.	4,391304348	0,829411059	4,545454545	0,5958006	4,25	0,98907071	4,625	0,5	4	1,133893419	4,533333333	0,639940473	4,533333333	0,571346464	4,125	1,147460965	4,318181818	0,945483683	4,52173913	0,665347839
1	Ease-of-use and self-monitoring	53	niet verplicht voelen door de app	Don't feel obligated by the app.	3,717391304	1,128677564	3,727272727	1,279204298	3,708333333	0,999093792	4	1,095445115	3,466666667	1,187233679	3,666666667	1,112697281	3,633333333	1,06619961	3,875	1,258305739	3,636363636	1,398824491	3,782608696	0,850482309
6	Motivational Aspects	54	Hulp om bewegen leuk te maken	Help to make exercise fun.	3,826086957	0,926267248	3,681818182	1,086118631	3,958333333	0,750603622	3,6875	1,195477589	3,933333333	0,59361684	3,866666667	0,915475416	3,9	1,028892944	3,6875	0,704154339	3,590909091	0,796366206	4	1
6	Motivational Aspects	55	Aanmoediging om ook buiten mijn planning actieve keuzes te maken (bv. De trap te nemen in plaats van de lift)	Encouragement to make 'active' choices outside of my schedule (e.g. taking the stairs instead of the lift)	3,239130435	1,250507143	3,5	1,33630621	3	1,142080481	3,625	1,147460965	2,8	1,424279266	3,266666667	1,099783528	3,5	1,106407669	2,75	1,390443574	2,818181818	1,332250643	3,565217391	1,036869719
6	Motivational Aspects	56	motiverende berichten	Motivational messages	3,02173913	1,125248228	3,181818182	1,180652105	2,875	1,075922254	3,125	1,147460965	2,666666667	1,112697281	3,266666667	1,099783528	3,033333333	1,098065174	3	1,211060142	2,590909091	1,259595207	3,434782609	0,843482336
6	Motivational Aspects	57	boodschappen die focussen op het positieve	Messages that focus on the positive	3,608695652	0,954015161	3,772727273	1,066003582	3,458333333	0,832970936	4,125	0,806225775	3,133333333	0,743223353	3,533333333	1,060098827	3,6	1,003442351	3,625	0,885061203	3,454545455	0,911684612	3,782608696	0,998021759
5	Personalized support and information	58	vrijblijvende tips ontvangen	Receiving tips without obligation	3,413043478	1,001689394	3,590909091	1,05375026	3,25	0,944089163	3,75	1	3,266666667	1,032795559	3,2	0,941123948	3,366666667	0,964305479	3,5	1,095445115	3,318181818	1,086118631	3,47826087	0,947223945
6	Motivational Aspects	59	complimenten en bevestiging krijgen nadat ik heb bewogen	Getting compliments and affirmations after moving.	3,152173913	1,094783414	2,909090909	1,150945405	3,375	1,013495887	3,1875	1,108677891	2,933333333	1,334523279	3,333333333	0,816496581	3,1	0,99481414	3,25	1,290994449	3	1,345185418	3,304347826	0,822124886
6	Motivational Aspects	60	Stimulatie om net ietsje verder te gaan tijdens het bewegen	Stimulation to go the extra mile when moving.	3,543478261	0,861691405	3,681818182	0,838727133	3,416666667	0,880546602	3,625	0,718795288	3,466666667	0,990430402	3,533333333	0,915475416	3,566666667	0,773854363	3,5	1,032795559	3,545454545	0,911684612	3,565217391	0,843482336
7	Goal setting, goal review and rewards	61	Beloningen als ik meer beweeg of mijn doel bereik	Rewards when I move more or reach my goal	3,543478261	1,004578889	3,5	0,963624112	3,583333333	1,059805834	3,625	0,957427108	3,266666667	1,162919151	3,733333333	0,883715102	3,566666667	0,935260736	3,5	1,154700538	3,590909091	1,007547277	3,47826087	1,038773981
7	Goal setting, goal review and rewards	62	zelf beloning instellen die ik geef aan mezelf als ik een bepaald doel bereik	Setting up my own rewards that I give to myself when I reach a certain goal	2,891304348	1,100065874	2,954545455	1,214094714	2,833333333	1,00722031	3,0625	1,181453907	2,666666667	1,046536237	2,933333333	1,099783528	3,166666667	1,085431214	2,375	0,957427108	2,636363636	1,176979773	3,130434783	1,013739604
7	Goal setting, goal review and rewards	63	binnen de app zelf beloningen krijgen zoals badges, symbolen, streaks of punten	Getting rewards within the app such as badges, symbols, streaks or points.	3,47826087	1,14966914	3,409090909	1,007547277	3,541666667	1,284664283	3,4375	1,152894907	3,466666667	1,245945806	3,533333333	1,125462868	3,433333333	1,165105688	3,5625	1,152894907	3,454545455	1,299350487	3,434782609	0,992063367
7	Goal setting, goal review and rewards	64	Een koppeling tussen mijn doelen binnen de app en beloningen in het echte leven	A link between my goals within the app and rewards in real life.	3,02173913	1,105323089	2,818181818	1,139605765	3,208333333	1,062366786	3,3125	1,01447852	2,866666667	1,302013093	2,866666667	0,990430402	3,233333333	0,971430986	2,625	1,258305739	2,818181818	1,180652105	3,130434783	0,967863055
6	Motivational Aspects	65	Spelelementen die me motiveren om meer te bewegen	Game elements that motivate me to move more	3,673913043	0,967341094	3,772727273	0,869143979	3,583333333	1,059805834	3,6875	1,01447852	3,866666667	1,060098827	3,466666667	0,833809388	3,733333333	0,907187139	3,5625	1,093541647	3,590909091	1,098010795	3,695652174	0,822124886
6	Motivational Aspects	66	Koppeling tussen beweging en andere voordelen, bijvoorbeeld kosten sparen door te fietsen in plaats van de auto te pakken.	Linking exercise to other benefits, e.g. saving costs by cycling instead of taking the car.	3,217391304	1,153025845	3,318181818	1,086118631	3,125	1,226961606	3,4375	0,892094913	3,4	1,298350602	2,8	1,207121724	3,133333333	1,07425462	3,375	1,310216267	3,227272727	1,30682524	3,130434783	0,967863055
7	Goal setting, goal review and rewards	67	Integratie van muziek om bewegen leuker te maken	Integration of music to make exercise more fun.	3,434782609	1,258785551	3,681818182	1,249242195	3,208333333	1,250362266	3,1875	1,424488212	3,2	1,207121724	3,933333333	1,032795559	3,4	1,275768869	3,5	1,264911064	3,090909091	1,540225429	3,782608696	0,850482309
7	Goal setting, goal review and rewards	68	Iets dat mijn aandacht trekt	Something that catches my attention	3,260869565	1,124174415	3,045454545	1,132938561	3,458333333	1,102533315	3,5	1,154700538	3,133333333	1,245945806	3,133333333	0,990430402	3,333333333	1,061337261	3,125	1,258305739	3,272727273	1,31590339	3,217391304	0,951387587
8	Social Features	69	een gemeenschappelijke planning opstellen met anderen om samen te sporten	Setting up a joint schedule with others to exercise together	2,195652174	1,024577207	2,409090909	1,098010795	2	0,932504808	2,1875	1,046820583	2,333333333	0,975900073	2,066666667	1,099783528	2	0,909717652	2,5625	1,152894907	2,136363636	1,037187339	2,217391304	1,04257207
8	Social Features	70	met vrienden in competitie gaan	Compete with friends	2,565217391	1,088366236	2,863636364	1,037187339	2,291666667	1,082636342	2,5	1,264911064	2,8	1,014185106	2,4	0,985610761	2,6	1,132589343	2,5	1,032795559	2,590909091	1,098010795	2,52173913	1,122884484
8	Social Features	71	met mensen die ik niet ken in competitie gaan	Competing with people I don't know	1,97826087	1,105323089	2,227272727	1,231793821	1,75	0,944089163	1,9375	0,997914492	2,266666667	1,387014608	1,733333333	0,883715102	2	1,174440439	1,9375	0,997914492	1,863636364	1,2069424	2,043478261	1,021507837
8	Social Features	72	als groep in competitie gaan	to compete as a group	2,413043478	1,1269642	2,727272727	1,31590339	2,125	0,850191794	2,25	1,183215957	2,733333333	1,099783528	2,266666667	1,099783528	2,533333333	1,224275531	2,1875	0,910585892	2,409090909	1,259595207	2,391304348	1,033050665
8	Social Features	73	als groep challenges aangaan	take on challenges as a group	2,260869565	1,063219066	2,454545455	1,184313051	2,083333333	0,928611243	2	1,032795559	2,4	1,183215957	2,4	0,985610761	2,2	1,030567303	2,375	1,147460965	2,272727273	1,2024506	2,260869565	0,963770592
8	Social Features	74	steun krijgen van een groep	Get support from a group	2,266666667	0,962950013	2,380952381	1,116968687	2,166666667	0,816496581	2,125	0,806225775	2,266666667	1,162919151	2,428571429	0,937614462	2,310344828	0,849514495	2,1875	1,167261753	1,818181818	0,852802865	2,727272727	0,88273483
8	Social Features	75	Ik wil met anderen kunnen chatten	I want to be able to chat with others	1,652173913	0,971079384	1,863636364	1,2069424	1,458333333	0,65800533	1,3125	0,602079729	1,733333333	1,099783528	1,933333333	1,099783528	1,6	0,894427191	1,75	1,125462868	1,636363636	1,002162165	1,695652174	0,973969507
8	Social Features	76	ondersteuning om mensen te vinden om samen te sporten	support to find people to sport together	2,52173913	1,06956129	2,727272727	1,2024506	2,333333333	0,916831342	2,4375	1,030776406	2,466666667	1,125462868	2,666666667	1,112697281	2,366666667	0,9278575	2,8125	1,276388133	2,454545455	1,184313051	2,565217391	0,992063367
8	Social Features	77	afspreken met mensen om online samen te sporten	make arrangements with people to exercise together online	2,152173913	1,032093693	2,272727273	1,077113346	2,041666667	0,999093792	2	0,894427191	2	0,9258201	2,466666667	1,245945806	2,033333333	0,9278575	2,375	1,204159458	1,954545455	1,045501599	2,304347826	1,019571327
8	Social Features	78	binnen de app met mijn vrienden connecteren	connect with my friends inside the app	2,739130435	1,20064395	3,227272727	1,109775532	2,291666667	1,122077525	2,625	1,204159458	2,8	1,082325539	2,8	1,373213125	2,666666667	1,21295687	2,875	1,204159458	2,636363636	1,048602451	2,782608696	1,346933276
8	Social Features	79	activiteit van anderen zien in de app	see other people's activity in the app	2,282608696	1,088588147	2,409090909	1,181568405	2,166666667	1,00722031	2,0625	0,997914492	2,733333333	1,099783528	2,066666667	1,099783528	2,333333333	1,154700538	2,1875	0,981070844	2,272727273	0,935125058	2,217391304	1,204405615
8	Social Features	80	kiezen of ik me wel of niet met anderen verbind	choose whether or not to connect with others	4,022222222	1,097287749	4,333333333	0,658280589	3,75	1,326977605	4	1,133893419	4,133333333	1,245945806	3,933333333	0,961150105	4,103448276	1,046928418	3,875	1,204159458	3,714285714	1,309307341	4,260869565	0,810016347
1	Ease-of-use and self-monitoring	81	routes voor wandelingen, fiets- en looptochten zelf aanmaken	Create routes for walking, cycling and running myself.	3,543478261	1,109685075	3,681818182	1,086118631	3,416666667	1,138903617	3,625	1,258305739	3,466666667	1,125462868	3,533333333	0,990430402	3,666666667	1,028334218	3,3125	1,25	3,409090909	1,333062743	3,695652174	0,875670268
6	Motivational Aspects	82	Ondersteuning om opportuniteiten voor actieve momenten zelf te zien in mijn leven	Support to see opportunities for active moments in my life myself	3,369565217	0,878349352	3,272727273	0,935125058	3,458333333	0,832970936	3,25	0,856348839	3,466666667	0,990430402	3,4	0,828078671	3,433333333	0,773854363	3,25	1,064581295	3,318181818	0,8937009	3,347826087	0,831684799
8	Social Features	83	fotos delen met anderen	share photos with others	1,652173913	0,736882059	1,727272727	0,767296936	1,583333333	0,717281502	1,4375	0,727438428	1,6	0,632455532	1,933333333	0,798808637	1,733333333	0,784915253	1,5	0,632455532	1,590909091	0,666125321	1,695652174	0,822124886
2	Technical Aspects & Advertisement	84	mijn sportwatch / fitnesstracker verbinden met de app	Connect my sportswatch / fitness tracker with the app	3,673913043	1,317478194	3,818181818	1,258735709	3,541666667	1,382473104	3,625	1,310216267	3,8	1,320173149	3,6	1,4040757	3,9	1,295882072	3,25	1,290994449	3,863636364	1,320009183	3,47826087	1,343995577
1	Ease-of-use and self-monitoring	85	de app kunnen gebruiken zonder bijkomende toestellen (e.g. stappenteller)	being able to use the app without additional devices (e.g. pedometer)	4,065217391	1,041413013	4,090909091	1,019294383	4,041666667	1,082636342	4,0625	1,062622542	4	1,253566341	4,133333333	0,833809388	4,1	0,959525745	4	1,211060142	3,954545455	1,214094714	4,130434783	0,868873242
2	Technical Aspects & Advertisement	86	Koppeling aan een digitale agenda	Link to a digital agenda	2,891304348	1,233392086	2,636363636	1,216765993	3,125	1,226961606	3,1875	1,376892637	2,8	1,207121724	2,666666667	1,112697281	2,9	1,24152298	2,875	1,258305739	2,863636364	1,320009183	2,869565217	1,179535649
2	Technical Aspects & Advertisement	87	Koppeling aan andere apps die ik heb, zoals Strava, Fitbit, WhatsApp of Weightwatchers	Link to other apps I have, such as Strava, Fitbit, WhatsApp or Weightwatchers	3,304347826	1,331157645	3,454545455	1,14339814	3,166666667	1,493949148	3,25	1,341640786	3,333333333	1,2344268	3,333333333	1,496026483	3,466666667	1,382983615	3	1,211060142	3,363636364	1,398824491	3,217391304	1,312752893
2	Technical Aspects & Advertisement	88	alles rond beweging in de app kunnen doen en niet nog andere apps nodig hebben	Being able to do everything about movement in the app and not needing other apps.	4,282608696	0,934833163	4,318181818	0,779887882	4,25	1,073393643	4,5625	0,81394103	4,133333333	1,125462868	4,133333333	0,833809388	4,366666667	0,808716878	4,125	1,147460965	4	1,154700538	4,52173913	0,593109312
7	Goal setting, goal review and rewards	89	Verbinding aan een institutie die ik vertrouw, zoals een ziekenhuis of universiteit	Connection to an institution I trust, such as a hospital or university	2,586956522	1,107069946	2,636363636	1,09307145	2,541666667	1,141287094	2,875	1,147460965	2,466666667	0,915475416	2,4	1,242118007	2,6	1,101722789	2,5625	1,152894907	2,636363636	1,255291829	2,52173913	0,994053466
4	Health & Safety Information	90	Periodieke opvolging van mijn vooruitgang op de app door een hulpverlener of expert.	Periodic follow-up of my progress on the app by a counsellor or expert.	2,782608696	1,009137002	3,045454545	1,0900971	2,541666667	0,883627241	2,9375	1,236594787	2,666666667	0,816496581	2,733333333	0,961150105	2,666666667	0,994236263	3	1,032795559	2,818181818	1,139605765	2,739130435	0,915393175
